# Supplementary material for: Development of Human Pituitary Neuroendocrine Tumor Organoids to Facilitate Effective Targeted Treatments of Cushing’s Disease
Source: Cells. 2022 Oct 23;11(21):3344. doi: 10.3390/cells11213344 (PMC9659185; doi:10.3390/cells11213344)
Supplement: Supplementary file 1 [file cells-11-03344-s001.zip]

Archive with 6 entries (5 files):
- cells-1952672-Supplementary Figures.pdf
- cells-1952672-Supplementary Tables.pdf
- cells-1952672-Supplementary Videos/
- cells-1952672-Supplementary Videos/cells-1952672-Supplemental Video Legends.pdf
- cells-1952672-Supplementary Videos/hPITO41_Supplemental_Video_2.mp4
- cells-1952672-Supplementary Videos/Supplemental Video_1.mp4
